# Supplementary material for: A Novel In Vitro Model of the Bone Marrow Microenvironment in Acute Myeloid Leukemia Identifies CD44 and Focal Adhesion Kinase as Therapeutic Targets to Reverse Cell Adhesion-Mediated Drug Resistance
Source: Cancers (Basel). 2025 Jan 3;17(1):135. doi: 10.3390/cancers17010135 (PMC11719579; doi:10.3390/cancers17010135)
Supplement: Supplementary file 1 [file cancers-17-00135-s001.zip]

Archive with 1 entries (1 files):
- cancers-3350704-supplementary.pdf
